# Supplementary material for: Glomerular endothelial glycocalyx-derived heparan sulfate inhibits glomerular leukocyte influx and attenuates experimental glomerulonephritis
Source: Front Mol Biosci. 2023 Jun 1;10:1177560. doi: 10.3389/fmolb.2023.1177560 (PMC10267401; doi:10.3389/fmolb.2023.1177560)
Supplement: Supplementary file 1 [file Table2.XLSX]

## Sheet: mGEnC-1glx F2
m/z	z	M_H	Neutral Mass	Time (min)
496.004	2	1.00782	994.024	15.80-16.51
247.498	4	1.00782	994.024	15.80-16.51
428.078	2	1.00782	858.172	15.80-16.51
303.681	3	1.00782	914.068	15.80-16.51
312.257	4	1.00782	1253.06	15.80-16.51
327.743	4	1.00782	1315	15.80-16.51
330.334	3	1.00782	994.024	15.80-16.51
332.246	4	1.00782	1333.01	15.80-16.51
416.678	3	1.00782	1253.06	15.80-16.51
437.327	3	1.00782	1315	15.80-16.51
443.33	3	1.00782	1333.01	15.80-16.51
469.982	3	1.00782	1412.97	15.80-16.51
488.007	2	1.00782	978.029	15.80-16.51
656.494	2	1.00782	1315	15.80-16.51
665.499	2	1.00782	1333.01	15.80-16.51
674.012	2	1.00782	1350.04	15.80-16.51
535.982	2	1.00782	1073.98	15.80-16.51
505.009	2	1.00782	1012.03	15.80-16.51
546.073	2	1.00782	1094.16	19.00-19.24
522.57	2	1.00782	1047.16	19.00-19.24
516.01	3	1.00782	1551.05	19.00-19.24
500.652	2	1.00782	1003.32	19.00-19.24
492.113	2	1.00782	986.242	19.00-19.24
393.098	2	1.00782	788.212	19.00-19.24
473.614	2	1.00782	949.243	19.00-19.24
474.683	3	1.00782	1427.07	19.00-19.24
466.046	2	1.00782	934.109	19.00-19.24
467.045	2	1.00782	936.106	19.00-19.24
419.604	2	1.00782	841.223	19.00-19.24
427.592	2	1.00782	857.2	19.00-19.24
435.59	2	1.00782	873.195	19.00-19.24
449.64	2	1.00782	901.296	19.00-19.24
458.049	2	1.00782	918.114	19.00-19.24
459.048	2	1.00782	920.111	19.00-19.24
450.061	2	1.00782	902.137	19.00-19.24
450.638	2	1.00782	903.292	19.00-19.24
625.521	2	1.00782	1253.06	19.56-20.17
550.186	2	1.00782	1102.39	19.56-20.17
546.073	2	1.00782	1094.16	19.56-20.17
502.649	2	1.00782	1007.31	19.56-20.17
501.144	2	1.00782	1004.3	19.56-20.17
493.644	2	1.00782	989.304	19.56-20.17
495.126	2	1.00782	992.267	19.56-20.17
480.597	2	1.00782	963.209	19.56-20.17
481.595	2	1.00782	965.205	19.56-20.17
482.594	2	1.00782	967.204	19.56-20.17
468.613	2	1.00782	939.242	19.56-20.17
467.063	2	1.00782	936.141	19.56-20.17
462.069	2	1.00782	926.154	19.56-20.17
463.069	2	1.00782	928.153	19.56-20.17
458.049	2	1.00782	918.114	19.56-20.17
459.048	2	1.00782	920.112	19.56-20.17
452.609	2	1.00782	907.233	19.56-20.17
449.64	2	1.00782	901.296	19.56-20.17
450.061	2	1.00782	902.137	19.56-20.17
379.11	2	1.00782	760.236	19.56-20.17
411.606	2	1.00782	825.229	19.56-20.17
419.604	2	1.00782	841.223	19.56-20.17
427.592	2	1.00782	857.2	19.56-20.17
431.613	2	1.00782	865.241	19.56-20.17
